# Supplementary material for: Distinct Calcium Binding and Structural Properties of Two Centrin Isoforms from Toxoplasma gondii
Source: Biomolecules. 2020 Aug 4;10(8):1142. doi: 10.3390/biom10081142 (PMC7465447; doi:10.3390/biom10081142)
Supplement: Supplementary file 1 [file biomolecules-10-01142-s001.zip]

Archive with 1 entries (1 files):
- biomolecules-857725-supplementary.pdf
